# Supplementary material for: A Critical Review of Research on the Production and Properties of Chitosan Nanoparticles, Promising for Agrobiotechnology, Obtained Through Ionic Gelation with Sodium Tripolyphosphate
Source: Polymers (Basel). 2026 Jul 6;18(13):1668. doi: 10.3390/polym18131668 (PMC13364282; doi:10.3390/polym18131668)
Supplement: Supplementary file 1 [file polymers-18-01668-s001.zip]

Archive with 1 entries (1 files):
- polymers-4382834-supplementary.pdf
